# Supplementary material for: Validation of a Prognostic Score to Identify Hospitalized Patients with COVID-19 at Increased Risk for Bleeding
Source: Viruses. 2021 Nov 15;13(11):2278. doi: 10.3390/v13112278 (PMC8621368; doi:10.3390/v13112278)
Supplement: Supplementary file 1 [file viruses-13-02278-s001.zip]

Archive with 1 entries (1 files):
- viruses-1436051-supplementary.pdf
